# Supplementary material for: ‘BRS Vitoria’ Grapes Across Four Production Cycles: Morphological, Mineral, and Phenolic Changes
Source: Plants (Basel). 2025 Mar 18;14(6):949. doi: 10.3390/plants14060949 (PMC11944994; doi:10.3390/plants14060949)
Supplement: Supplementary file 1 [file plants-14-00949-s001.zip]

Archive with 1 entries (1 files):
- plants-3509195-supplementary.pdf
